# Supplementary material for: Serum Fatty Acids and Inflammatory Patterns in Severe Obesity: A Preliminary Investigation in Women
Source: Biomedicines. 2024 Oct 3;12(10):2248. doi: 10.3390/biomedicines12102248 (PMC11505423; doi:10.3390/biomedicines12102248)
Supplement: Supplementary file 1 [file biomedicines-12-02248-s001.zip]

Archive with 3 entries (3 files):
- Supplementary Table S3.pdf
- Supplementary Table S2.pdf
- Supplementary Table S1.pdf
